# Supplementary material for: Maximum Entropy Modeling the Distribution Area of Morchella Dill. ex Pers. Species in China under Changing Climate
Source: Biology (Basel). 2022 Jul 8;11(7):1027. doi: 10.3390/biology11071027 (PMC9312065; doi:10.3390/biology11071027)
Supplement: Supplementary file 1 [file biology-11-01027-s001.zip]

Archive with 1 entries (1 files):
- biology-1747754-supplementary.pdf
